# Supplementary material for: Anopheles Immune Genes and Amino Acid Sites Evolving Under the Effect of Positive Selection
Source: PLoS One. 2010 Jan 26;5(1):e8885. doi: 10.1371/journal.pone.0008885 (PMC2811201; doi:10.1371/journal.pone.0008885)
Supplement: Table S2 — MDL2 protein alignment (0.03 MB XLS) [file pone.0008885.s002.xls]

## Sheet: AgMDL2
										1	1111111111	1111111111	1111111111	1111111111	1111111111	1111111111	1111111
	1	1111111112	2222222223	3333333334	4444444445	5555555556	6666666667	7777777778	8888888889	9999999990	0000000001	1111111112	2222222223	3333333334	4444444445	5555555556	6666666
	1234567890	1234567890	1234567890	1234567890	1234567890	1234567890	1234567890	1234567890	1234567890	1234567890	1234567890	1234567890	1234567890	1234567890	1234567890	1234567890	1234567
ARA079_A	MKSFPTLVVV	ATFAVVCSLN	GFAHATVVES	CGATRSLVPI	EQNTVDISNC	EKGPCRLKRR	TTVSINQKFT	PTEDVKSLST	TVFAKIVGLP	LPFVGVDGTS	ACPYLFAEDG	ETKLECPLKA	GVPVVYKRSF	DVLEIYPKIP	SMTIHWELQT	KSGRSITCFE	VPAKIVW
ARA079_B	MKSFPTLVVV	ATFAVVCSLN	GFAHATVVES	CGATRSLVPI	EQNTVDISNC	EKGPCRLKRR	TTVSINQKFT	PTEDVKSLST	TVFAKIVGLP	LPFVGVDGTS	ACPYLFAEDG	ETKLECPLKA	GVPVVYKRSF	DVLEIYPKIP	SMTIHWELQT	KSGRSITCFE	VPAKIVW
ARA087	MKSFPSLVVV	ATFAVVCSLN	GFAHATVVES	CGATRSLVPI	EQNTVDISNC	EKGPCRLKRR	TTVSINQKFT	PTEDVKSLST	TVFAKIVGLP	LPFVGVDGTS	ACPYLFAEDG	ETKLECPLKA	GVPVVYKRSF	DVLEIYPKIP	SMTIHWELQT	KSGRSITCFE	VPAKIVW
ARA101	MKSFPSLVVV	ATFAVVCSLN	GFAHATVVES	CGATRSLVPI	EQNTVDISNC	EKGPCRLKRR	TTVSINQKFT	PTEDVKSLST	TVFAKIVGLP	LPFVGVDGTS	ACPYLFAEDG	ETKLECPLKA	GVPVVYKRSF	DVLEIYPKIP	SMTIHWELQT	KSGRSITCFE	VPAKIVW
ARA118	MKSFPSLVVV	ATFAVVCSLN	GFAHATVVES	CGATRSLVPI	EQNTVDISNC	EKGPCRLKRR	TTVSINQKFT	PTEDVKSLST	TVFAKIVGLP	LPFVGVDGTS	ACPYLFAEDG	ETKLECPLKA	GVPVVYKRSF	DVLEIYPKIP	SMTIHWELQT	KSGRSITCFE	VPAKIVW
ARA130_A	MKSFPSLVVV	ATFAVVCSLN	GFAHATVVES	CGATRSLVPI	EQNTVDISNC	EKGPCRLKRR	TTVSINQKFT	PTEDVKSLST	TVFAKIVGLP	LPFVGVDGTS	ACPYLFAEDG	ETKLECPLKA	GVPVVYKRSF	DVLEIYPKIP	SMTIHWELQT	KSGRSITCFE	VPAKIVW
ARA130_B	MKSFPTLVVV	ATFAVVCSLN	GFAHATVVES	CGATRSLVPI	EQNTVDISNC	EKGPCRLKRR	TTVSINQKFT	PTEDVKSLST	TVFAKIVGLP	LPFVGVDGTS	ACPYLFAEDG	ETKLECPLKA	GVPVVYKRSF	DVLEIYPKIP	SMTIHWELQT	KSGRSITCFE	VPAKIVW
ARA136_A	MKSFPTLVVV	ATFAVVCSLN	GFAHATVVES	CGATRSLVPI	EQNTVDISNC	EKGPCRLKRR	TTVSINQKFT	PTEDVKSLST	TVFAKIVGLP	LPFVGVDGTS	ACPYLFAEDG	ETKLECPLKA	GVPVVYKRSF	DVLEIYPKIP	SMTIHWELQT	KSGRSITCFE	VPAKIVW
ARA136_B	MKSFPTLVVV	ATFAVVCSLN	GFAHATVVES	CGATRSLVPI	EQNTVDISNC	EKGPCRLKRR	TTVSINQKFT	PTEDVKSLST	TVFAKIVGLP	LPFVGVDGTS	ACPYLFAEDG	ETKLECPLKA	GVPVVYKRSF	DVLEIYPKIP	SMTIHWELQT	KSGRSITCFE	VPAKIVW
BWA05	MKSFPTLVVV	ATLAVVCSLN	GFAHATVVES	CGATRSLVPI	EQNTVDISNC	EKGPCRLKRR	TTVSINQKFT	PTEDVKSLST	TVFAKIVGLP	LPFVGVDGTS	ACPYLFAEDG	ETKLECPLKA	GVPVVYKRSF	DVLEIYPKIP	SMTIHWELQT	KSGRSITCFE	VPAKIVW
BWA13	MKSFPTLVVV	ATFAVVCSLN	GFTHATVVES	CGATRSLVPI	EQNTVDISNC	EKGPCRLKRR	TTVSINQKFT	PTEDVKSLST	TVFAKIVGLP	LPFVGVDGTS	ACPYLFAEDG	ETKLECPLKA	GVPVVYKRSF	DVLEIYPKIP	SMTIHWELQT	KSGRSITCFE	VPAKIVW
BWA14	MKSFPTLVVV	ATFAVVCSLN	GFTHATVVES	CGATRSLVPI	EQNTVDISNC	EKGPCRLKRR	TTVSINQKFT	PTEDVKSLST	TVFAKIVGLP	LPFVGVDGTS	ACPYLFAEDG	ETKLECPLKA	GVPVVYKRSF	DVLEIYPKIP	SMTIHWELQT	KSGRSITCFE	VPAKIVW
BWA15	MKSFPTLVVV	ATFAVVCSLN	GFTHATVVES	CGATRSLVPI	EQNTVDISNC	EKGPCRLKRR	TTVSINQKFT	PTEDVKSLST	TVFAKIVGLP	LPFVGVDGTS	ACPYLFAEDG	ETKLECPLKA	GVPVVYKRSF	DVLEIYPKIP	SMTIHWELQT	KSGRSITCFE	VPAKIVW
BWA16	??????????	??????????	??????????	???TRSLVPI	EQNTVDISNC	EKGPCRLKRR	TTVSINQKFT	PTEDVKSLST	TVFAKIVGLP	LPFVGVDGTS	ACPYLFAEDG	ETKLECPLKA	GVPVVYKRSF	DVLEIYPKIP	SMTIHWELQT	KSGRSITCFE	VPAKIVW
BWA17	MKSFPTLVVV	ATFAVVCSLN	GFTHATVVES	CGATRSLVPI	EQNTVDISNC	EKGPCRLKRR	TTVSINQKFT	PTEDVKSLST	TVFAKIVGLP	LPFVGVDGTS	ACPYLFAEDG	ETKLECPLKA	GVPVVYKRSF	DVLEIYPKIP	SMTIHWELQT	KSGRSITCFE	VPAKIVW
BWA18	MKSFPTLVVV	ATFAVVCSLN	GFTHATVVES	CGATRSLVPI	EQNTVDISNC	EKGPCRLKRR	TTVSINQKFT	PTEDVKSLST	TVFAKIVGLP	LPFVGVDGTS	ACPYLFAEDG	ETKLECPLKA	GVPVVYKRSF	DVLEIYPKIP	SMTIHWELQT	KSGRSITCFE	VPAKIVW
GAM05_A	MKSFPSLVVV	ATFAVVCSLN	GFAHATVAES	CGATRSLVPI	EQNTVDISNC	EKGPCRLKRR	TTVSINQKFT	PTEDVKSLST	TVFAKIVGLP	LPFVGVDGTS	ACPYLFAEDG	ETKLECPLKA	GVPVVYKRSF	DVLEIYPKIP	SMTIHWELQT	KSGRSITCFE	VPAKIVW
GAM05_B	MKSFPSLVVV	ATFAVVCSLN	GFAHATVVES	CGATRSLVPI	EQNTVDISNC	EKGPCRLKRR	TTVSINQKFT	PTEDVKSLST	TVFAKIVGLP	LPFVGVDGTS	ACPYLFAEDG	ETKLECPLKA	GVPVVYKRSF	DVLEIYPKIP	SMTIHWELQT	KSGRSITCFE	VPAKIVW
GAM52_A	MKSFPTLVVV	ATFAVVCSLN	GFTHATVVES	CGATRSLVPI	EQNTVDISNC	EKGPCRLKRR	TTVSINQKFT	PTEDVKSLST	TVFAKIVGLP	LPFVGVDGTS	ACPYLFAEDG	ETKLECPLKA	GVPVVYKRSF	DVLEIYPKIP	SMTIHWELQT	KSGRSITCFE	VPAKIVW
GAM52_B	MKSFPSLVVV	ATFAVVCSLN	GFAHATVVES	CGATRSLVPI	EQNTVDISNC	EKGPCRLKRR	TTVSINQKFT	PTEDVKSLST	TVFAKIVGLP	LPFVGVDGTS	ACPYLFAEDG	ETKLECPLKA	GVPVVYKRSF	DVLEIYPKIP	SMTIHWELQT	KSGRSITCFE	VPAKIVW
GAM56_A	MKSFPTLVVV	VTFAVVCSLN	GFAHATVVES	CGATRSLVPI	EQNTVDISNC	EKGPCRLKRR	TTVSINQKFT	PTEDVKSLST	TVFAKIVGLP	LPFVGVDGTS	ACPYLFAEDG	ETKLECPLKA	GVPVVYKRSF	DVLEIYPKIP	SMTIHWELQT	KSGRSITCFE	VPAKIVW
GAM56_B	MKSFPTLVVV	ATFAVVCSLN	GFAHATVVES	CGATRSLVPI	EQNTVDISNC	EKGPCRLKRR	TTVSINQKFT	PTEDVKSLST	TVFAKIVGLP	LPFVGVDGTS	ACPYLFAEDG	ETKLECPLKA	GVPVVYKRSF	DVLEIYPKIP	SMTIHWELQT	KSGRSITCFE	VPAKIVW
GAM67_A	MKSFPTLVVV	ATFAVVCSLN	GFAHATVVES	CGATRSLVPI	EQNTVDISNC	EKGPCRLKRR	TTVSINQKFT	PTEDVKSLST	TVFAKIVGLP	LPFVGVDGTS	ACPYLFAEDG	ETKLECPLKA	GVPVVYKRSF	DVLEIYPKIP	SMTIHWELQT	KSGRSITCFE	VPAKIVW
GAM67_B	MKSFPTLVVV	ATFAVVCSLN	GFAHATVVES	CGATRSLVPI	EQNTVDISNC	EKGPCRLKRR	TTVSINQKFT	PTEDVKSLST	TVFAKIVGLP	LPFVGVDGTS	ACPYLFAEDG	ETKLECPLKA	GVPVVYKRSF	DVLEIYPKIP	SMTIHWELQT	KSGRSITCFE	VPAKIVW
GAM71_A	MKSFPTLVVV	ATFAVVCSLN	GFAHATVVES	CGATRSLVPI	EQNTVDISNC	EKGPCRLKRR	TTVSINQKFT	PTEDVKSLST	TVFAKIVGLP	LPFVGVDGTS	ACPYLFAEDG	ETKLECPLKA	GVPVVYKRSF	DVLEIYPKIP	SMTIHWELQT	KSGRSITCFE	VPAKIVW
GAM71_B	MKSFPTLVVV	ATFAVVCSLN	GFAHATVVES	CGATRSLVPI	EQNTVDISNC	EKGPCRLKRR	TTVSINQKFT	PTEDVKSLST	TVFAKIVGLP	LPFVGVDGTS	ACPYLFAEDG	ETKLECPLKA	GVPVVYKRSF	DVLEIYPKIP	SMTIHWELQT	KSGRSITCFE	VPAKIVW
GAM72_A	MKSFPTLVVV	ATFAVVCSLN	GFAHATVVES	CGATRSLVPI	EQNTVDISNC	EKGPCRLKRR	TTVSINQKFT	PTEDVKSLST	TVFAKIVGLP	LPFVGVDGTS	ACPYLFAEDG	ETKLECPLKA	GVPVVYKRSF	DVLEIYPKIP	SMTIHWELQT	KSGRSITCFE	VPAKIVW
GAM72_B	MKSFPTLVVV	ATFAVVCSLN	GFAHATVVES	CGATRSLVPI	EQNTVDISNC	EKGPCRLKRR	TTVSINQKFT	PTEDVKSLST	TVFAKIVGLP	LPFVGVDGTS	ACPYLFAEDG	ETKLECPLKA	GVPVVYKRSF	DVLEIYPKIP	SMTIHWELQT	KSGRSITCFE	VPAKIVW
KNP905_03	??????????	????????LN	GFAHATVVES	CGATRSLVPI	EQNTVDISNC	EKGPCRLKRR	TTVSINQKFT	PTEDVKSLST	TVFAKIVGLP	LPFVGVDGTS	ACPYLFAEDG	ETKLECPLKA	GVPVVYKRSF	DVLEIYPKIP	SMTIHWELQT	KSGRSITCFE	VPAKIVW
KNP905_04	MKSFPTLVVV	ATLAVVCSLN	GFAHATVVES	CGATRSLVPI	EQNTVDISNC	EKGPCRLKRR	TTVSINQKFT	PTEDVKSLST	TVFAKIVGLP	LPFVGVDGTS	ACPYLFAEDG	ETKLECPLKA	GVPVVYKRSF	DVLEIYPKIP	SMTIHWELQT	KSGRSITCFE	VPAKIVW
KNP905_05	??????????	?????????N	GFAHATVVES	CGATRSLVPI	EQNTVDISNC	EKGPCRLKRR	TTVSINQKFT	PTEDVKSLST	TVFAKIVGLP	LPFVGVDGTS	ACPYLFAEDG	ETKLECPLKA	GVPVVYKRSF	DVLEIYPKIP	SMTIHWELQT	KSGRSITCFE	VPAKIVW
KNP905_08	MKSFPTLVVV	ATLAVVCSLN	GFAHATVVES	CGATRSLVPI	EQNTVDISNC	EKGPCRLKRR	TTVSINQKFT	PTEDVKSLST	TVFAKIVGLP	LPFVGVDGTS	ACPYLFAEDG	ETKLECPLKA	GVPVVYKRSF	DVLEIYPKIP	SMTIHWELQT	KSGRSITCFE	VPAKIVW
KNP905_11	MKSFPTLVVV	ATLAVVCSLN	GFAHATVVES	CGATRSLVPI	EQNTVDISNC	EKGPCRLKRR	TTVSINQKFT	PTEDVKSLST	TVFAKIVGLP	LPFVGVDGTS	ACPYLFAEDG	ETKLECPLKA	GVPVVYKRSF	DVLEIYPKIP	SMTIHWELQT	KSGRSITCFE	VPAKIVW
KNP905_15	MKSFPTLVVV	ATLAVVCSLN	GFAHATVVES	CGATRSLVPI	EQNTVDISNC	EKGPCRLKRR	TTVSINQKFT	PTEDVKSLST	TVFAKIVGLP	LPFVGVDGTS	ACPYLFAEDG	ETKLECPLKA	GVPVVYKRSF	DVLEIYPKIP	SMTIHWELQT	KSGRSITCFE	VPAKIVW
KNP905_16	MKSFPTLVVV	ATLAVVCSLN	GFAHATVVES	CGATRSLVPI	EQNTVDISNC	EKGPCRLKRR	TTVSINQKFT	PTEDVKSLST	TVFAKIVGLP	LPFVGVDGTS	ACPYLFAEDG	ETKLECPLKA	GVPVVYKRSF	DVLEIYPKIP	SMTIHWELQT	KSGRSITCFE	VPAKIVW
KNP905_20	MKSFPTLVVV	ATLAVVCSLN	GFAHATVVES	CGATRSLVPI	EQNTVDISNC	EKGPCRLKRR	TTVSINQKFT	PTEDVKSLST	TVFAKIVGLP	LPFVGVDGTS	ACPYLFAEDG	ETKLECPLKA	GVPVVYKRSF	DVLEIYPKIP	SMTIHWELQT	KSGRSITCFE	VPAKIVW
KNP905_21	MKSFPTLVVV	ATLAVVCSLN	GFAHATVVES	CGATRSLVPI	EQNTVDISNC	EKGPCRLKRR	TTVSINQKFT	PTEDVKSLST	TVFAKIVGLP	LPFVGVDGTS	ACPYLFAEDG	ETKLECPLKA	GVPVVYKRSF	DVLEIYPKIP	SMTIHWELQT	KSGRSITCFE	VPAKIVW
KNP905_22	MKSFPTLVVV	ATLAVVCSLN	GFAHATVVES	CGATRSLVPI	EQNTVDISNC	EKGPCRLKRR	TTVSINQKFT	PTEDVKSLST	TVFAKIVGLP	LPFVGVDGTS	ACPYLFAEDG	ETKLECPLKA	GVPVVYKRSF	DVLEIYPKIP	SMTIHWELQT	KSGRSITCFE	VPAKIVW
MEL32	MKSFPTLVVV	ATFAVVCSLN	GFAHATVVES	CGATRSLVPI	EQNTVDISNC	EKGPCRLKRR	TTVSINQKFT	PTEDVKSLST	TVFAKIVGLP	LPFVGVDGTS	ACPYLFAEDG	ETKLECPLKA	GVPVVYKRSF	DVLEIYPKIP	SMTIHWELQT	KSGRSITCFE	VPAKIVW
MEL33	MKSFPTLVVV	ATFAVVCSLN	GFAHATVVES	CGATRSLVPI	EQNTVDISNC	EKGPCRLKRR	TTVSINQKFT	PTEDVKSLST	TVFAKIVGLP	LPFVGVDGTS	ACPYLFAEDG	ETKLECPLKA	GVPVVYKRSF	DVLEIYPKIP	SMTIHWELQT	KSGRSITCFE	VPAKIVW
MEL35	MKSFPTLVVV	ATFAVVCSLN	GFAHATVVES	CGATRSLVPI	EQNTVDISNC	EKGPCRLKRR	TTVSINQKFT	PTEDVKSLST	TVFAKIVGLP	LPFVGVDGTS	ACPYLFAEDG	ETKLECPLKA	GVPVVYKRSF	DVLEIYPKIP	SMTIHWELQT	KSGRSITCFE	VPAKIVW
MEL36	MKSFPTLVVV	ATFAVVCSLN	GFAHATVVES	CGATRSLVPI	EQNTVDISNC	EKGPCRLKRR	TTVSINQKFT	PTEDVKSLST	TVFAKIVGLP	LPFVGVDGTS	ACPYLFAEDG	ETKLECPLKA	GVPVVYKRSF	DVLEIYPKIP	SMTIHWELQT	KSGRSITCFE	VPAKIVW
MEL37	MKSFPTLVVV	ATFAVVCSLN	GFAHATVVES	CGATRSLVPI	EQNTVDISNC	EKGPCRLKRR	TTVSINQKFT	PTEDVKSLST	TVFAKIVGLP	LPFVGVDGTS	ACPYLFAEDG	ETKLECPLKA	GVPVVYKRSF	DVLEIYPKIP	SMTIHWELQT	KSGRSITCFE	VPAKIVW
MEL38	MKSFPTLVVV	ATFAVVCSLN	GFAHATVVES	CGATRSLVPI	EQNTVDISNC	EKGPCRLKRR	TTVSINQKFT	PTEDVKSLST	TVFAKIVGLP	LPFVGVDGTS	ACPYLFAEDG	ETKLECPLKA	GVPVVYKRSF	DVLEIYPKIP	SMTIHWELQT	KSGRSITCFE	VPAKIVW
MER269	MKSLPTLVVV	ATFAVVCSLN	GVAHATVVES	CGATRSLVPI	EQNTVDISNC	EKGPCRLKRR	TTVSINQKFT	PTEDVKSLST	TVFAKIVGLP	LPFVGVDGTS	ACPYLFAEDG	ETKLECPLKA	GVPVVYKRSF	DVLEIYPKIP	SMTIHWELQT	KSGRSITCFE	VPAKIVW
MER284	MKSLPTLVVV	ATFAVVCSLN	GVAHATVVES	CGATRSLVPI	EQNTVDISNC	EKGPCRLKRR	TTVSINQKFT	PTEDVKSLST	TVFAKIVGLP	LPFVGVDGTS	ACPYLFAEDG	ETKLECPLKA	GVPVVYKRSF	DVLEIYPKIP	SMTIHWELQT	KSGRSITCFE	VPAKIVW
MER303	MKSLPTLVVV	ATFAVVCSLN	GFAHATVVES	CGATRSLVPI	EQNTVDISNC	EKGPCRLKRR	TTVSINQKFT	PTEDVKSLST	TVFAKIVGLP	LPFVGVDGTS	ACPYLFAEDG	ETKLECPLKA	GVPVVYKRSF	DVLEIYPKIP	SMTIHWELQT	KSGRSITCFE	VPAKIVW
MER313	MKSLPTLVVV	ATFAVVCSLN	GVAHATVVES	CGATRSLVPI	EQNTVDISNC	EKGPCRLKRR	TTVSINQKFT	PTEDVKSLST	TVFAKIVGLP	LPFVGVDGTS	ACPYLFAEDG	ETKLECPLKA	GVPVVYKRSF	DVLEIYPKIP	SMTIHWELQT	KSGRSITCFE	VPAKIVW
MER556	MKSLPTLVVV	ATFAVVCSLN	GFAHATVVES	CGATRSLVPI	EQNTVDISNC	EKGPCRLKRR	TTVSINQKFT	PTEDVKSLST	TVFAKIVGLP	LPFVGVDGTS	ACPYLFAEDG	ETKLECPLKA	GVPVVYKRSF	DVLEIYPKIP	SMTIHWELQT	KSGRSITCFE	VPAKIVW
