# Supplementary material for: Anopheles Immune Genes and Amino Acid Sites Evolving Under the Effect of Positive Selection
Source: PLoS One. 2010 Jan 26;5(1):e8885. doi: 10.1371/journal.pone.0008885 (PMC2811201; doi:10.1371/journal.pone.0008885)
Supplement: Table S3 — CLIPB14 protein alignment (0.05 MB XLS) [file pone.0008885.s003.xls]

## Sheet: CLIPB14_protein
										1	1111111111	1111111111	1111111111	1111111111	1111111111	1111111111	1111111111	1111111111	1111111111
	1	1111111112	2222222223	3333333334	4444444445	5555555556	6666666667	7777777778	8888888889	9999999990	0000000001	1111111112	2222222223	3333333334	4444444445	5555555556	6666666667	7777777778	8888888889
	1234567890	1234567890	1234567890	1234567890	1234567890	1234567890	1234567890	1234567890	1234567890	1234567890	1234567890	1234567890	1234567890	1234567890	1234567890	1234567890	1234567890	1234567890	1234567890
ARA80_A	IDQCHGQEHK	PCTTPNGTAG	RCVRVRECGY	VLDLLRKDLF	AHSDTVHLEG	LQCGTRPDGG	ALVCCPAFVN	EPNCGPSAFG	VRIIGGNDTE	LGEFPWMALL	RFQARNRKIH	GNCGASLVSK	RFVLSAAHCF	TAAKSKGWKI	HSVRVAEWNF	MNHRGSKDCK	QVKGYDVPIC	RKDYDVARFV	QHPEYRVNAG
ARA80_B	IDQCHGQEHK	PCTTPNGTAG	RCVRVRECGY	VLDLLRKDLF	AHSDTVHLEG	LQCGTRPDGA	ALVCCPAFVN	EPNCGPSTFG	VRIIGGNDTE	LGEFPWMALL	RFQARNRKIH	GNCGASLVSK	RFVLSAAHCF	TAAKSKGWKI	HSVRVAEWNF	MNHRGSKDCK	QVKGYDVPIC	RKDYDVARFV	QHPEYRVNAG
ARA88_A	IDQCHGQEHK	PCTTPNGTAG	RCVRVRECGY	VLDLLRKDLF	AHSDTVHLEG	LQCGTRPDGG	ALVCCPAFVN	EPNCGPSAFG	VRIIGGNDTE	LGEFPWMALL	RFQARNRKIH	GNCGASLVSK	RFVLSAAHCF	TAAKSKGWKI	HSVRVAEWNF	MNHRGSKDCK	QVKGYDVPIC	RKDYDVARFV	QHPEYRVNAG
ARA88_B	IDQGHGQEHK	PCTTPNGTAG	RCVRVRECGY	VLDLLRKDLF	AHSDTVHLEG	LQCGTRPDGA	ALVCCPAFVN	EPNCGPSAFG	VRIIGGNDTE	LGEFPWMALL	RFQARNRKIH	GNCGASLVSK	RFVLSAAHCF	TAAKSKGWKI	HSVRVAEWNF	MNHRGSKDCK	QVKGYDVPIC	RKDYDVARFV	QHPEYRVNAG
ARA90	IDQGHGQEHK	PCTTPNGTAG	RCVRVRECGY	VLDLLRKDLF	AHSDTVHLEG	LQCGTRPDGG	ALVCCPAFVN	EPNCGPSTFG	VRIIGGNDTE	LGEFPWMALL	RFQARNRKIH	GNCGASLVSK	RFVLSAAHCF	TAAKSKGWKI	HSVRVAEWNF	MNHRGSKDCK	QVKGYDVPIC	RKDYDVARFV	QHPEYRVNAG
ARA110_A	IDQGHGQEHK	PCTTPNGTAG	RCVRVRECGY	VLDLLRKDLF	AHSDTVHLEG	LQCGTRPDGA	ALVCCPAFVN	EPNCGPSPFG	VRIIGGNDTE	LGEFPWMALL	RFQARNRKIH	GNCGASLVSK	RFVLSAAHCF	TAAKSKGWKI	HSVRVAEWNF	MNHRGSKDCK	QVKGYDVPIC	RKDYDVARFV	QHPEYRVNAG
ARA110_B	IDQGHGQEHK	PCTTPNGTAG	RCVRVRECGY	VLDLLRKDLF	AHSDTVHLEG	LQCGTRPDGG	ALVCCPAFVN	EPNCGPSAFG	VRIIGGNDTE	LGEFPWMALL	RFQARNRKIH	GNCGASLVSK	RFVLSAAHCF	TAAKSKGWKI	HSVRVAEWNF	MNHRGSKDCK	QVKGYDVPIC	RKDYDVARFV	QHPEYRVNAG
ARA120_A	IDQGHGQEHK	PCTTPNGIAG	RCVRVRECGY	VLDLLRKDLF	AHSDTVHLEG	LQCGTRPDGG	ALVCCPAFVN	EPNCGPSVFG	VRIIGGNDTE	LGEFPWMALL	RFQARNRKIH	GNCGASLVSK	RFVLSAAHCF	TAAKSKGWKI	HSVRVAEWNF	MNHRGSKDCK	QVKGYDVPIC	RKDYDVARFV	QHPEYRVNAG
ARA120_B	IDQGHGQEHK	PCTTPNGIAG	RCVRVRECGY	VLDLLRKDLF	AHSDTVHLEG	LQCGTRPDGG	ALVCCPAFVN	EPNCGPSAFG	VRIIGGNDTE	LGEFPWMALL	RFQARNRKIH	GNCGASLVSK	RFVLSAAHCF	TAAKSKGWKI	HSVRVAEWNF	MNHRGSKDCK	QVKGYDVPIC	RKDYDVARFV	QHPEYRVNAG
ARA125_A	IDQGHGQEHK	PCTTPNGTAG	RCVRVRECGY	VLDLLRKDLF	AHSDTVHLEG	LQCGTRPDGG	ALVCCPAFVN	EPNCGPSTFG	VRIIGGNDTE	LGEFPWMALL	RFQARNRKIH	GNCGASLVSK	RFVLSAAHCF	TAAKSKGWKI	HSVRVAEWNF	MNHRGSKDCK	QVKGYDVPIC	RKDYDVARFV	QHPEYRVNAG
ARA125_B	IDQGHGQEHK	PCTTPNGTAG	RCVRVRECGY	VLDLLRKDLF	AHSDTVHLEG	LQCGTRPDGG	ALVCCPAFVN	EPNCGPSTFG	VRIIGGNDTE	LGEFPWMALL	RFQARNRKIH	GNCGASLVSK	RFVLSAAHCF	TAAKSKGWKI	HSVRVAEWNF	MNHRGSKDCK	QIKGYDVPIC	RKDYDVARFV	QHPEYRVNAG
GAM07	IDQGHGQEHK	PCTTPNGTAG	RCVRVRECGY	VLDLLRKDLF	AHSDTVHLEG	LQCGTRPDGG	ALVCCPAFVN	EPNCGPSVFG	VRIIGGNDTE	LGEFPWMALL	RFQARNRKIH	GNCGASLVSK	RFVLSAAHCF	TAAKSKGWKI	HSVRVAEWNF	MNHRGSKDCK	QVKGYDVPIC	RKDYDVARFV	QHPEYRVNAG
GAM08_A	IDQGHGQEHK	PCTTPNGTAG	RCVRVRECGY	VLDLLRKDLF	AHSDTVHLEG	LQCGTRPDGG	ALVCCPAFVN	EPNCGPSVFG	VRIIGGNDTE	LGEFPWMALL	RFQARNRKIH	GNCGASLVSK	RFVLSAAHCF	TAAKSKGWKI	HSVRVAEWNF	MNHRGSKDCK	QVKGYDVPIC	RKDYDVARFV	QHPEYRVNAG
GAM08_B	IDQGHGQEHK	PCTTPNGTAG	RCVRVRECGY	VLDLLRKDLF	AHSDTVHLEG	LQCGTRPDGG	ALVCCPAFVN	EPNCGPSVFG	VRIIGGNDTE	LGEFPWMALL	RFQARNRKIH	GNCGASLVSK	RFVLSAAHCF	TAAKSKGWKI	HSVRVAEWNF	MNHRGSKDCK	QVKGYDVPIC	RKDYDVARFV	QHPEYRVNAG
GAM13	IDQGHGQEHK	PCTTPNGTAG	RCVRVRECGY	VLDLLRKDLF	AHSDTVHLEG	LQCGTRPDGG	ALVCCPAFVN	EPNCGPSVFG	VRIIGGNDTE	LGEFPWMALL	RFQARNRKIH	GNCGASLVSK	RFVLSAAHCF	TAAKSKGWKI	HSVRVAEWNF	MNHRGSKDCK	QVKGYDVPIC	RKDYDVARFV	QHPEYRVNAG
GAM64	IDQGHGQEHK	PCTTPNGTAG	RCVRVRECGY	VLDLLRKDLF	AHSDTVHLEG	LQCGTRPDGG	ALVCCPAFVN	EPNCGPSVFG	VRIIGGNDTE	LGEFPWMALL	RFQARNRKIH	GNCGASLVSK	RFVLSAAHCF	TAAKSKGWKI	HSVRVAEWNF	MNHRGSKDCK	QVKGYDVPIC	RKDYDVARFV	QHPEYRVNAG
GAM66_A	IDQGHGQEHK	PCTTPNGTAG	RCVRVRECGY	VLDLLRKDLF	AHSDTVHLEG	LQCGTRPDGG	ALVCCPAFVN	EPNCGPSVFG	VRIIGGNDTE	LGEFPWMALL	RFQARNRKIH	GNCGASLVSK	RFVLSAAHCF	TAAKSKGWKI	HSVRVAEWNF	MNHRGSKDCK	QVKGYDVPIC	RKDYDVARFV	QHPEYRVNAG
GAM66_B	IDQGHGQEHK	PCTTPNGTAG	RCVRVRECGY	VLDLLRKDLF	AHSDTVHLEG	LQCGTRPDGG	ALVCCPAFVN	EPNCGPSVFG	VRIIGGNDTE	LGEFPWMALL	RFQARNRKIH	GNCGASLVSK	RFVLSAAHCF	TAAKSKGWKI	HSVRVAEWNF	MNHRGSKDCK	QVKGYDVPIC	RKDYDVARFV	QHPEYRVNAG
GAM69	IDQGHGQEHK	PCTTPNGTAG	RCVRVRECGY	VLDLLRKDLF	AHSDTVHLEG	LQCGTRPDGG	ALVCCPAFVN	EPNCGPSVFG	VRIIGGNDTE	LGEFPWMALL	RFQARNRKIH	GNCGASLVSK	RFVLSAAHCF	TAAKSKGWKI	HSVRVAEWNF	MNHRGSKDCK	QVKGYDVPIC	RKDYDVARFV	QHPEYRVNAG
BWA10	IDQCHGQEHE	PCTTPNGTAG	RCVRVRECGY	VLDLLRKDLF	AHSDTVHLEG	LQCGTRPDGG	ALVCCPAFVN	EPNCGPSVFG	VRIIGGNDTE	LGEFPWMALL	RFQARNRKIH	GNCGASLVSK	RFVLSAAHCF	TAAKSKGWKI	HSVRVAEWNF	MNHRGSKDCK	QVKGYDVPIC	RKDYDVARFV	QHPEYRVNAG
BWA11_A	IDQCHGQEHE	PCTTPNGTAG	RCVRVRECGY	VLDLLRKDLF	AHSDTVHLEG	LQCGTRPDGG	ALVCCPAFVN	EPNCGPSAFG	VRIIGGNDTE	LGEFPWMTLL	RFQARNRKIH	GNCGASLVSK	RFVLSAAHCF	TATKSKGWKI	HSVRVAEWNF	MNHRGSKDCK	QVKGYDVPIC	RKDYDVARFV	QHPEYRVNAG
BWA11_B	IDQCHGQEHE	PCTTPNGTAG	RCVRVRECGY	VLDLLRKDLF	AHSDTVHLEG	LQCGTRPDGG	ALVCCPAFVN	EPNCGPSAFG	VRIIGGNDTE	LGEFPWMTLL	RFQARNRKIH	GNCGASLVSK	RFVLSAAHCF	TATKSKGWKI	HSVRVAEWNF	MNHRGSKDCK	QVKGYDVPIC	RKDYDVARFV	QHPEYRVNAG
BWA12	IDQCHGQEHE	PCTTPNGTAG	RCVRVRECGY	VLDLLRKDLF	AHSDTVHLEG	LQCGTRPDGG	ALVCCPAFVN	EPNCGPSAFG	VRIIGGNDTE	LGEFPWMTLL	RFQARNRKIH	GNCGASLVSK	RFVLSAAHCF	TATKSKGWKI	HSVRVAEWNF	MNHRGSKDCK	QVKGYDVPIC	RKDYDVARFV	QHPEYRVNAG
BWA16	IDQCHGQEHE	PCTTPNGTAG	RCVRVRECGY	VLDLLRKDLF	AHSDTVHLEG	LQCGTRPDGG	ALVCCPAFVN	EPNCGPSVFG	VRIIGGNDTE	LGEFPWMALL	RFQARNRKIH	GNCGASLVSK	RFVLSAAHCF	TATKSKGWKI	HSVRVAEWNF	MNHRGSKDCK	QVKGYDVPIC	RKDYDVARFV	QHPEYRVNAG
BWA17	IDQCHGQEHE	PCTTPNGTAG	RCVRVRECGY	VLDLLRKDLF	AHSDTVHLEG	LQCGTRPDGG	ALVCCPAFVN	EPNCGPSAFG	VRIIGGNDTE	LGEFPWMTLL	RFQARNRKIH	GNCGASLVSK	RFVLSAAHCF	TATKSKGWKI	HSVRVAEWNF	MNHRGSKDCK	QVKGYDVPIC	RKDYDVARFV	QHPEYRVNAG
KNP905_22	IDQCHGQEHE	PCTTPNGTAG	RCVRVRECGY	VLDLLRKDLF	AHSDTVHLEG	LQCGTRPDGG	ALVCCPAFVN	EPNCGPSAFG	VRIIGGNDTE	LGEFPWMALL	RFQARNRKIH	GNCGASLVSK	RFVLSAAHCF	TAAKSKGWKI	HSVRVAEWNF	MNHRGSKDCK	QVKGYDVPIC	RKDYDVARFV	QHPEYRVNAG
KNP905_23_A	A IDQCHGQEHE	PCTTPNGTAG	RCVRVRECGY	VLDLLRKDLF	AHSDTVHLEG	LQCGTRPDGG	ALVCCPAFVN	EPNCGPSAFG	VRIIGGNDTE	LGEFPWMALL	RFQARNRKIH	GNCGASLVSK	RFVLSAAHCF	TAAKSKGWKI	HSVRVAEWNF	MNHRGSKDCK	QVKGYDVPIC	RKDYDVARFV	QHPEYRVNAG
KNP905_23_B	B IDQCHGQEHE	PCTTPNGTAG	RCVRVRECGY	VLDLLRKDLF	AHSDTVHLEG	LQCGTRPDGG	ALVCCPAFVN	EPNCGPSAFG	VRIIGGNDTE	LGEFPWMALL	RFQARNRKIH	GNCGASLVSK	RFVLSAAHCF	TAAKSKGWKI	HSVRVAEWNF	MNHRGSKDCK	QVKGYDVPIC	RKDYDVARFV	QHPEYRVNAG
KNP905_24_A	A IDQCHGQEHE	PCTTPNGTAG	RCVRVRECGY	VLDLLRKDLF	AHSDTVHLEG	LQCGTRPDGG	ALVCCPAFVN	EPNCGPSAFG	VRIIGGNDTE	LGKFPWMALL	RFQARNRKIH	GNCGASLVSK	RFVLSAAHCF	TAAKSKGWKI	HSVRVAEWNF	MNHRGSKDCK	QVKGYDVPIC	RKDYDVARFV	QHPEYRVNAG
KNP905_24_B	B IDQCHGQEHE	PCTTPNGTAG	RCVRVRECGY	VLDLLRKDLF	AHSDTVHLEG	LQCGTRPDGG	ALVCCPAFVN	EPNCGPSAFG	VRIIGGNNTE	LGEFPWMALL	RFQARNRKIH	GNCGASLVSK	RFVLSAAHCF	TAAKSKGWKI	HSVRVAEWNF	MNHRGSKDCK	QVKGYDVPIC	RKDYDVARFV	QHPEYRVNAG
SKQUA8	IDQCHGQEHE	PCTTPNGTAG	RCVRVRECGY	VLDLLRKDLF	AHSDTVHLEG	LQCGTRPDGG	ALVCCPAFVN	EPNCGPSTFG	VRIIGGNDTE	LGEFPWMALL	RFQARNRKIH	GNCGASLVSK	RFVLSAAHCF	TAAKSKGWKI	HSVRVAEWNF	MNHRGSKDCK	QVKGYYVPIC	RKDYDVARFV	QHPEYRVNAG
SKQUA9	IDQCHGQEHE	PCTTPNGTAG	RCVRVRECGY	VLDLLRKDLF	AHSDTVHLEG	LQCGTRPDGG	ALVCCPAFVN	EPNCGPSTFG	VRIIGGNDTE	LGEFPWMALL	RFQARNRKIH	GNCGASLVSK	RFVLSAAHCF	TAAKSKGWKI	HSVRVAEWNF	MNHRGSKDCK	QVKGYYVPIC	RKDYDVARFV	QHPEYRVNAG
SKQUA10	IDQCHGQEHE	PCTTPNGTAG	RCVRVRECGY	VLDLLRKDLF	AHSDTVHLEG	LQCGTRPDGG	ALVCCPAFVN	EPNCGPSTFG	VRIIGGNDTE	LGEFPWMALL	RFQARNRKIH	GNCGASLVSK	RFVLSAAHCF	TAAKSKGWKI	HSVRVAEWNF	MNHRGSKDCK	QVKGYYVPIC	RKDYDVARFV	QHPEYRVNAG
MEL11	IDQCHGQEHE	PCTTPNGTAG	RCVRVRECGY	ILDLLRKDLF	THSDTVHLEG	LQCGTRPDGG	ALVCCPAFVN	EPNCGPSAFG	VRIIGGNDTE	LGEFPWMALL	RFQARNRKIH	GNCGASLVSK	RFVLSAAHCF	TAAKSKGWKI	HSVRVAEWNF	MNHRGSKDCK	QVKGYDVPIC	RKDYDVARFV	QHPEYRVNAG
MEL12_A	IDQCHGQEHE	PCTTPNGTAG	RCVRVRECGY	ILDLLRKDLF	THSDTVHLEG	LQCGTRPDGG	ALVCCPAFVN	EPNCGPSAFG	VRIIGGNDTE	LGEFPWMALL	RFQARNRKIH	GNCGASLVSK	RFVLSAAHCF	TAAKSKGWKI	HSVRVAEWNF	MNHRGSKDCK	QVKGYDVPIC	RKDYDVARFV	QHPEYRVNAG
MEL12_B	IDQCHGQEHE	PCTTPNGTAG	RCVRVRECGY	ILDLLRKDLF	THSDTVHLEG	LQCGTRPDGG	ALVCCPAFVN	EPNCGPSAFG	VRIIGGNDTE	LGEFPWMALL	RFQARNRKIH	GNCGASLVSK	RFVLSAAHCF	TAAKSKGWKI	HSVRVAEWNF	MNHRGSKDCK	QVKGYDVPIC	RKDYDVARSV	QHPEYRVNAG
MEL22	IDQCHGQEHE	PCTTPNGTAG	RCVRVRECGY	ILDLLRKDLF	THSDTVHLEG	LQCGTRPDGG	ALVCCPAFVN	EPNCGPSAFG	VRIIGGNDTE	LGEFPWMALL	RFQARNRKIH	GNCGASLVSK	RFVLSAAHCF	TAAKSKGWKI	HSVRVAEWNF	MNHRGSKDCK	QVKGYDVPIC	RKDYDVARFV	QHPEYRVNAG
MEL25	IDQCHGQEHE	PCTTPNGTAG	RCVRVRECGY	ILDLLRKDLF	THSDTVHLEG	LQCGTRPDGG	ALVCCPAFVN	EPNCGPSAFG	VRIIGGNDTE	LGEFPWMALL	RFQARNRKIH	GNCGASLVSK	RFVLSAAHCF	TAAKSKGWKI	HSVRVAEWNF	MNHRGSKDCK	QVKGYDVPIC	RKDYDVARFV	QHPEYRVNAG
MEL28	IDQCHGQEHE	PCTTPNGTAG	RCVRVRECGY	ILDLLRKDLF	THSDTVHLEG	LQCGTRPDGG	ALVCCPAFVN	EPNCGPSAFG	VRIIGGNDTE	LGEFPWMALL	RFQARNRKIH	GNCGASLVSK	RFVLSAAHCF	TAAKSKGWKI	HSVRVAEWNF	MNHRGSKDCK	QVKGYDVPIC	RKDYDVARFV	QHPEYRVNAG
MEL34	IDQCHGQEHE	PCTTPNGTAG	RCVRVRECGY	ILDLLRKDLF	THSDTVHLEG	LQCGTRPDGG	ALVCCPAFVN	EPNCGPSAFG	VRIIGGNDTE	LGEFPWMALL	RFQARNRKIH	GNCGASLVSK	RFVLSAAHCF	TAAKSKGWKI	HSVRVAEWNF	MNHRGSKDCK	QVKGYDVPIC	RKDYDVARFV	QHPEYRVNAG
MER303_A	IDQCHGQEHE	PCTTPNGTAG	RCVRVRECGY	ILDLLRKDLF	AHSDTAHLEG	LQCGTRPDGA	ALVCCPAFVN	EPNCGPAAFG	VRIIGGNDTE	LGEFPWMAML	RFQARNRKIH	GNCGASLVSK	RFVLSAAHCF	TAAKSKGWKI	HSVRVAEWNF	MNHRGSKDCK	QVKGYDVPIC	RKDYDVARFV	QHPEYRVNAG
MER303_B	IDQCHGQEHE	PCTTPNGTAG	RCVRVRECGY	ILDLLRKDLF	AHSDTAHLEG	LQCGTRPDGA	ALVCCPAFVN	EPNCGPAAFG	VRIIGGNDTE	LGEFPWMAML	RFQARNRKIH	GNCGASLVSK	RFVLSAAHCF	TAAKSKGWKI	HSVRVAEWNF	MNHRGSKDCK	QVKGYDVPIC	RKDYDVARFV	QHPEYRVNAG
MER313_A	IDQCHGQEHE	PCTTPNGTAG	RCVRVRECGY	ILDLLRKDLF	AHSDTAHLEG	LQCGTRPDGA	ALVCCPAFVN	EPNCGPAAFG	VRIIGGNDTE	LGEFPWMAML	RFQARNRKIH	GNCGASLVSK	RFVLSAAHCF	TAAKSKGWKI	HSVRVAEWNF	MNHRGSKDCK	QVKGYDVPIC	RKDYDVARFV	QHPEYRVNAG
MER313_B	IDQCHGQEHE	PCTTPNGTAG	RCVRVRECGY	ILDLLRKDLF	AHSDTAHLEG	LQCGTRPDGA	ALVCCPAFVN	EPNCGPAAFG	VRIIGGNDTE	LGEFPWMAML	RFQARNRKIH	GNCGASLVSK	RFVLSAAHCF	TAAKSKGWKI	HSVRVAEWNF	MNHRGSKDCK	QVKGYDVPIC	RKDYDVARFV	QHPEYRVNAG
MER559_A	IDQCHGQEHE	PCTTPNGTAG	RCVRVRECGY	ILDLLRKDLF	AHSDTAHLEG	LRCGTRPDGA	ALVCCPAFVN	EPNCGPAAFG	VRIIGGNDTE	LGEFPWMAML	RFQARNRKIH	GNCGASLVSK	RFVLSAAHCF	TAAKSKGWKI	HSVRVAEWNF	MNHRGSKDCK	QVKGYDVPIC	RKDYDVARFV	QHPEYRVNAG
MER559_B	IDQCHGQEHE	PCTTPNGTAG	RCVRVRECGY	ILDLLRKDLF	AHSDTVHLEG	LRCGTRPDGA	ALVCCPAFVN	EPNCGPAAFG	VRIIGGNDTE	LGEFPWMAML	RFQARNRKIH	GNCGASLVSK	RFVLSAAHCF	TAAKSKGWKI	HSVRVAEWNF	MNHRGSKDCK	QVKGYDVPIC	RKDYDVARFV	QHPEYRVNAG
MER562	IDQCHGQEHE	PCTTPNGTAG	RCVRVRECGY	ILDLLRKDLF	AHSDTVHLEG	LRCGTRPDGA	ALVCCPAFVN	EPNCGPAAFG	VRIIGGNDTE	LGEFPWMAML	RFQARNRKIH	GNCGASLVSK	RFVLSAAHCF	TAAKSKGWKI	HSVRVAEWNF	MNHRGSKDCK	QVKGYDVPIC	RKDYDVARFV	QHPEYRVNAG
MER563	IDQCHGQEHE	PCTTPNGTAG	RCVRVRECGY	ILDLLRKDLF	AHSDTVHLEG	LRCGTRPDGA	ALVCCPAFVN	EPNCGPAAFG	VRIIGGNDTE	LGEFPWMAML	RFQARNRKIH	GNCGASLVSK	RFVLSAAHCF	TAAKSKGWKI	HSVRVAEWNF	MNHRGSKDCK	QVKGYDVPIC	RKDYDVARFV	QHPEYRVNAG
MER572	IDQCHGQEHE	PCTTPNGTAG	RCVRVRECGY	ILDLLRKDLF	AHSDTVHLEG	LRCGTRPDGA	ALVCCPAFVN	EPNCGPAAFG	VRIIGGNDTE	LGEFPWMAML	RFQARNRKIH	GNCGASLVSK	RFVLSAAHCF	TAAKSKGWKI	HSVRVAEWNF	MNHRGSKDCK	QVKGYDVPIC	RKDYDVARFV	QHPEYRVNAG
	1111111112	2222222222	2222222222	2222222222	2222222222	2222222222	2222222222	2222222222	2222222222	2222222222	2222222223	3333333333	3333333333	3333333333	3333333333	3333333333
	9999999990	0000000001	1111111112	2222222223	3333333334	4444444445	5555555556	6666666667	7777777778	8888888889	9999999990	0000000001	1111111112	2222222223	3333333334	4444444445
	1234567890	1234567890	1234567890	1234567890	1234567890	1234567890	1234567890	1234567890	1234567890	1234567890	1234567890	1234567890	1234567890	1234567890	1234567890	1234567890
ARA80_A	VHVNDIVLIE	LSADV?????	??????????	??????????	??????????	????TESGKE	ATGMSYQLKQ	INLRAFNKER	CKKLFQVPSG	VGVGLGHICA	GGIRDEDTCH	GDSGGPLMEA	VGGVWYLAGI	TSFGWPRCGR	DGVPGVYTNV	SHYMGWMERE
ARA80_B	VHVNDIVLIE	LSADV?????	??????????	??????????	??????????	????TESGKE	ATGMSYQLKQ	INLRAFNKER	CKKLFQVPSG	VGVGLGHICA	GGIRDEDTCH	GDSGGPLMEA	VGGVWYLAGI	TSFGWPRCGR	DGVPGVYTNV	SHYMGWMERE
ARA88_A	VHVNDIVLIE	LSADV?????	??????????	??????????	??????????	????TESGKE	ATGMSYQLKQ	INLRAFNKER	CKKLFQVPSG	VGVGLGHICA	GGIRDEDTCH	GDSGGPLMEA	VGGVWYLAGI	TSFGWPRCGR	DGVPGVYTNI	SHYMGWLQRE
ARA88_B	VHVNDIVLIE	LSADV?????	??????????	??????????	??????????	????TESGKE	ATGMSYQLKQ	INLRAFNKER	CKKLFQVPSG	VGVGLGHICA	GGIRDEDTCH	GDSGGPLMEA	VGGVWYLAGI	TSFGWPRCGR	DGVPGVYTNI	SHYMGWLQRE
ARA90	VHVNDIVLIE	LAADV?????	??????????	??????????	??????????	????TESGKE	ATGMSYQLKQ	INLRAFNKER	CKKLFQVPSG	VGVGLGHICA	GGIRDEDTCH	GDSGGPLMEA	VGGVWYLAGI	TSFGWPRCGR	DGVPGVYTNI	SHYMGWMERE
ARA110_A	VHVNDIVLIE	LAADV?????	??????????	??????????	??????????	????TESGKE	ATGMSYQLKQ	INLRAFNKER	CKKLFQVPSG	VGVGLGHICA	GGIRDEDTCH	GDSGGPLMEA	VGGVWYLAGI	TSFGWPRCGR	DGVPGVYTNI	SHYMGWLQRE
ARA110_B	VHVNDIVLIE	LAADV?????	??????????	??????????	??????????	????TESGKE	ATGMSYQLKQ	INLRAFNKER	CKKLFQVPSG	VGVGLGHICA	GGIRDEDTCH	GDSGGPLMEA	VGGVWYLAGI	TSFGWPRCGR	DGVPGVYTNI	SHYMGWLQRE
ARA120_A	VHVNDIVLIE	LSADV?????	??????????	??????????	??????????	????TESGKE	ATGMSYQLKQ	INLRAFNKER	CKKLFQVPSG	VGVGLGHICA	GGIRDEDTCH	GDSGGPLMEA	VGGVWYLAGI	TSFGWPRCGR	DGVPGVYTNI	SHYMGWLQRE
ARA120_B	VHVNDIVLIE	LSADV?????	??????????	??????????	??????????	????TESGKE	ATGMSYQLKQ	INLRAFNKER	CKKLFQVPSG	VGVGLGHICA	GGIRDEDTCH	GDSGGPLMEA	VGGVWYLAGI	TSFGWPRCGR	DGVPGVYTNI	SHYMGWLQRE
ARA125_A	VHVNDIVLIE	LSADV?????	??????????	??????????	??????????	????TESGKE	ATGMSYQLKQ	INLRAFNKER	CKKLFQVPSG	VGVGLGHICA	GGIRDEDTCH	GDSGGPLMEA	VGGVWYLAGI	TSFGWPRCGR	DGVPGVYTNV	SHYMGWMERE
ARA125_B	VHVNDIVLIE	LSADV?????	??????????	??????????	??????????	????TESGKE	ATGMSYQLKQ	INLRAFNKER	CKKLFQVPSG	VGVGLGHICA	GGIRDEDTCH	GDSGGPLMEA	VGGVWYLAGI	TSFGWPRCGR	DGVPGVYTNV	SHYMGWMERE
GAM07	VHVNDIVLIE	LSADV?????	??????????	??????????	??????????	????TESGKE	ATGMSYQLKQ	INLRAFNKER	CKKLFQVPSG	VGVGLGHICA	GGIRDEDTCH	GDSGGPLMEA	VGGVWYLAGI	TSFGWPRCGR	DGVPGVYTNI	SHYMGWLERE
GAM08_A	VHVNDIVLIE	LAADV?????	??????????	??????????	??????????	????TESGKE	ATGMSYQLKQ	INLRAFNKER	CKKLFQVPSG	VGVGLGHICA	GGIRDEDTCH	GDSGGPLMEA	VGGVWYLAGI	TSFGWPRCGR	DGVPGVYTNI	SHYMGWLERE
GAM08_B	VHVNDIVLIE	LAADV?????	??????????	??????????	??????????	????TESGKE	ATGMSYQLKQ	INLRAFNKER	CKKLFQVPSG	VGVGLGHICA	GGIRDEDTCH	GDSGGPLMEA	VGGVWYLAGI	TSFGWPRCGR	DGVPGVYTNI	SHYMGWLERE
GAM13	VHVNDIVLIE	LSADV?????	??????????	??????????	??????????	????TESGKE	ATGMSYQLKQ	INLRAFNKER	CKKLFQVPSG	VGVGLGHICA	GGIRDEDTCH	GDSGGPLMEA	VGAVWYLAGI	TSFGWPRCGR	DGVPGVYTNI	SHYMGWMERE
GAM64	VHVNDIVLIE	LAADV?????	??????????	??????????	??????????	????TESGKE	ATGMSYQLKQ	INLRAFNKER	CKKLFQVPSG	VGVGLGHICA	GGIRDEDTCH	GDSGGPLMEA	VGGVWYLAGI	TSFGWPRCGR	DGVPGVYTNI	SHYMGWLERE
GAM66_A	VHVNDIVLIE	LSADV?????	??????????	??????????	??????????	????TESGKE	ATGMSYQLKQ	INLRAFNKER	CKKLFQVPSG	VGVGLGHICA	GGIRDEDTCH	GDSGGPLMEA	VGGVWYLAGI	TSFGWPRCGR	DGVPGVYTNI	SHYMGWLERE
GAM66_B	VHVNDIVLIE	LAADV?????	??????????	??????????	??????????	????TESGKE	ATGMSYQLKQ	INLRAFNKER	CKKLFQVPSG	VGVGLGHICA	GGIRDEDTCH	GDSGGPLMEA	VGGVWYLAGI	TSFGWPRCGR	DGVPGVYTNI	SHYMGWLERE
GAM69	VHVNDIVLIE	LAADV?????	??????????	??????????	??????????	????TESGKE	ATGMSYQLKQ	INLRAFNKER	CKKLFQVPSG	VGVGLGHICA	GGIRDEDTCH	GDSGGPLMEA	VGGVWYLAGI	TSFGWPRCGR	DGVPGVYTNI	SHYMGWLERE
BWA10	VHVNDIVLIE	LAADV?????	??????????	??????????	??????????	??????????	ATGMSYQLKQ	INLRAFNKER	CKKLFQVPSG	VGVGLGHICA	GGIRDEDTCH	GDSGGPLMEA	VGGVWYLAGI	TSFGWPRCGR	DGVPGVYTNI	SHYMGWMERE
BWA11_A	VHVNDIVLIE	LAADV?????	??????????	??????????	??????????	??????????	ATGMSYQLKQ	INLRAFDKER	CKKLFQVPSG	VGVGLGHICA	GGIRDEDTCH	GDSGGPLMEA	VGGVWYLAGI	TSFGWPRCGR	DGVPGVYTNI	SHYMGWMERE
BWA11_B	VHVNDIVLIE	LAADV?????	??????????	??????????	??????????	??????????	ATGMSYQLKQ	INLRAFDKER	CKKLFQVPSG	VGVGLGHICA	GGIRDEDTCH	GDSGGPLMEA	VGGVWYLAGI	TSFGWPRCGR	DGVPGVYTNI	SHYMGWMERE
BWA12	VHVNDIVLIE	LAADV?????	??????????	??????????	??????????	??????????	ATGMSYQLKQ	INLRAFDKER	CKKLFQVPSG	VGVGLGHICA	GGIRDEDTCH	GDSGGPLMEA	VGGVWYLAGI	TSFGWPRCGR	DGVPGVYTNI	SHYMGWMERE
BWA16	VHVNDIVLIE	LSADV?????	??????????	??????????	??????????	??????????	ATGMSYQLKQ	INLRAFNKER	CKKLFQVPSG	VGVGLGHICA	GGIRDEDTCH	GDSGGPLMEA	VGGVWYLAGI	TSFGWPRCGR	DGVPGVYTNI	SHYMGWMERE
BWA17	VHVNDIVLIE	LAADV?????	??????????	??????????	??????????	??????????	ATGMSYQLKQ	INLRAFDKER	CKKLFQVPSG	VGVGLGHICA	GGIRDEDTCH	GDSGGPLMEA	VGGVWYLAGI	TSFGWPRCGR	DGVPGVYTNI	SHYMGWMERE
KNP905_22	VHVNDIVLIE	LAADV?????	??????????	??????????	??????????	????TESGKE	ATGMSYQLKQ	INLRAFDKER	CKKLFQVPSG	VGVGLGHICA	GGIRDEDTCH	GDSGGPLMEA	VGGVWYLAGI	TSFGWPRCGR	DGVPGVYTNI	SHYMGWMERE
KNP905_23	VHVNDIVLIE	LAADV?????	??????????	??????????	??????????	????TESGKE	ATGMSYQLKQ	INLRAFDKER	CKKLFQVPSG	VGVGLGHICA	GGIRDEDTCH	GDSGGPLMEA	VGGVWYLAGI	TSFGWPRCGR	DGVPGVYTNI	SHYMGWMERE
KNP905_23	VHVNDIVLIE	LSADV?????	??????????	??????????	??????????	????TESGKE	ATGMSYQLKQ	INLRAFDKER	CKKLFQVPSG	VGVGLGHICA	GGIRDEDTCH	GDSGGPLMEA	VGGVWYLAGI	TSFGWPRCGR	DGVPGVYTNI	SHYMGWMERE
KNP905_24	VHVNDIVLIE	LAADV?????	??????????	??????????	??????????	????TESGKE	ATGMSYQLKQ	INLRAFDKER	CKKLFQVPSG	VGVGLGHICA	GGIRDEDTCH	GDSGGPLMEA	VGGVWYLAGI	TSFGWPRCGR	DGVPGVYTNI	SHYMGWMERE
KNP905_24	VHVNDIVLIE	LAADV?????	??????????	??????????	??????????	????TESGKE	ATGMSYQLKQ	INLRAFDKER	CKKLFQVPSG	VGVGLGHICA	GGIRDEDTCH	GDSGGPLMEA	VGGVWYLAGI	TSFGWPRCGR	DGVPGVYTNI	SHYMGWMERE
SKQUA8	VHVNDIVLIE	LAADV?????	??????????	??????????	??????????	????TESGKE	ATGMSYQLKQ	INLRAFDKER	CKKLFQVPSG	VGVGLGHICA	GGIRDEDTCH	GDSGGPLMEA	VGGVWYLAGI	TSFGWPRCGR	DGVPGVYTNI	SHYMGWMERE
SKQUA9	VHVNDIVLIE	LSADV?????	??????????	??????????	??????????	????TESGKE	ATGMSYQLKQ	INLRAFDKER	CKKLFQVPSG	VGVGLGHICA	GGIRDEDTCH	GDSGGPLMEA	VGGVWYLAGI	TSFGWPRCGR	DGVPGVYTNI	SHYMGWMERE
SKQUA10	VHVNDIVLIE	LAADV?????	??????????	??????????	??????????	????TESGKE	ATGMSYQLKQ	INLRAFDKER	CKKLFQVPSG	VGVGLGHICA	GGIRDEDTCH	GDSGGPLMEA	VGGVWYLAGI	TSFGWPRCGR	DGVPGVYTNI	SHYMGWMERE
MEL11	VHVNDIVLIE	LAADV?????	??????????	??????????	??????????	????TESGKE	ATGMSYQLKQ	INLRAFDKER	CKKLFQVPSG	VGVGLGHICA	GGIRDEDTCH	GDSGGPLMKA	VGGVWYLAGI	TSFGWPRCGR	AGVPGVYTNI	SHYMGWMERE
MEL12_A	VHVNDIVLIE	LAADV?????	??????????	??????????	??????????	????TESGKE	ATGMSYQLKQ	INLRAFDKER	CKKLFQVPSG	VGVGLGHICA	GGIRDEDTCH	GDSGGPLMQA	VGGVWYLAGI	TSFGWPRCGR	GGVPGVYTNI	SHYMGWMERE
MEL12_B	VHVNDIVLIE	LAADV?????	??????????	??????????	??????????	????TESGKE	ATGMSYQLKQ	INLRAFDKER	CKKLFQVPSG	VGVGLGHICA	GGIRDEDTCH	GDSGGPLMQA	VGGVWYLAGI	TSFGWPRCGR	GGVPGVYTNI	SHYMGWMERE
MEL22	VHVNDIVLIE	LAADV?????	??????????	??????????	??????????	????TESGKE	ATGMSYQLKQ	INLRAFDKER	CKKLFQVPSG	VGVGLGHICA	GGIRDEDTCH	GDSGGPLMEA	VGGVWYLAGI	TSFGWPRCGR	GGVPGVYTNI	SHYMGWMERE
MEL25	VHVNDIVLIE	LAADV?????	??????????	??????????	??????????	????TESGKE	ATGMSYQLKQ	INLRAFDKER	CKKLFQVPSG	VGVGLGHICA	GGIRDEDTCH	GDSGGPLMEA	VGGVWYLAGI	TSFGWPRCGR	GGVPGVYTNI	SHYMGWMERE
MEL28	VHVNDIVLIE	LAADV?????	??????????	??????????	??????????	????TESGKE	ATGMSYQLKQ	INLRAFDKER	CKKLFQVPSG	VGVGLGHICA	GGIRDEDTCH	GDSGGPLMEA	VGGVWYLAGI	TSFGWPRCGR	GGVPGVYTNI	SHYMGWMERE
MEL34	VHVNDIVLIE	LAADV?????	??????????	??????????	??????????	????TESGKE	ATGMSYQLKQ	INLRAFDKER	CKKLFQVPSG	VGVGLGHICA	GGIRDEDTCH	GDSGGPLMEA	VGGVWYLAGI	TSFGWPRCGR	GGVPGVYTNI	SHYMGWMERE
MER303_A	VHVNDIVLIE	LAADV?????	??????????	??????????	??????????	????TESGKE	ATGMSYQLKQ	INLRAFDKER	CKKLFQVPSG	VGVGLGHICA	GGIRDEDTCH	GDSGGPLMEA	VGGVWYLAGI	TSFGWPRCGR	DGVPGVYTNV	SHYMGWLERE
MER303_B	VHVNDIVLIE	LAADV?????	??????????	??????????	??????????	????TESGKE	ATGMSYQLKQ	INLRAFDKER	CKKLFQVPSG	VGVGLGHICA	GGIRDEDTCH	GDSGGPLMEA	VGGVWYLAGI	TSFGWPRCGR	DGVPGVYTNV	SHYMGWLERE
MER313_A	VHVNDIVLIE	LAADV?????	??????????	??????????	??????????	????TESGKE	ATGMSYQLKQ	INLRAFDKER	CKKLFQVPSG	VGVGLGHICA	GGIRDEDTCH	GDSGGPLMEA	VGGVWYLAGI	TSFGWPRCGR	DGVPGVYTNV	SHYMGWLERE
MER313_B	VHVNDIVLIE	LAADV?????	??????????	??????????	??????????	????TESGKE	ATGMSYQLKQ	INLRAFDKER	CKKLFQVPSG	VGVGLGHICA	GGIRDEDTCH	GDSGGPLMEA	VGGVWYLAGI	TSFGWPRCGR	DGVPGVYTNV	SHYMGWLERE
MER559_A	VHVNDIVLIE	LAADV?????	??????????	??????????	??????????	????TESGKE	ATGMSYQLKQ	INLRAFDKER	CKKLFQVPSG	VGVGLGHICA	GGIRDEDTCH	GDSGGPLMEA	VGGVWYLAGI	TSFGWPRCGR	DGVPGVYTNV	SHCMGWLERE
MER559_B	VHVNDIVLIE	LAADV?????	??????????	??????????	??????????	????TESGKE	ATGMSYQLKQ	INLRAFDKER	CKKLFQVPSG	VGVGLGHICA	GGIRDEDTCH	GDSGGPLMEA	VGGVWYLAGI	TSFGWPRCGR	DGVPGVYTNV	SHCMGWLERE
MER562	VHVNDIVLIE	LAADV?????	??????????	??????????	??????????	????TESGKE	ATGMSYQLKQ	INLRAFDKER	CKKLFQVPSG	VGVGLGHICA	GGIRDEDTCH	GDSGGPLMEA	VSGVWYLAGI	TSFGWPRCGR	DGVPGVYTNV	SHYMGWLERE
MER563	VHVNDIVLIE	LAADV?????	??????????	??????????	??????????	????TESGKE	ATGMSYQLKQ	INLRAFDKER	CKKLFQVPSG	VGVGLGHICA	GGIRDEDTCH	GDSGGPLMEA	VGGVWYLAGI	TSFGWPRCGR	NSVPGVYTNV	SHYMGWLERE
MER572	VHVNDIVLIE	LAADV?????	??????????	??????????	??????????	????TESGKE	ATGMSYQLKQ	INLRAFNRER	CKKLFQVPSG	VGVGLGHICA	GGIRDEDTCH	GDSGGPLMEA	VGGVWYLAGI	TSFGWPRCGR	DGVPGVYTNI	SHYMGWLQRE
