# Supplementary material for: Anopheles Immune Genes and Amino Acid Sites Evolving Under the Effect of Positive Selection
Source: PLoS One. 2010 Jan 26;5(1):e8885. doi: 10.1371/journal.pone.0008885 (PMC2811201; doi:10.1371/journal.pone.0008885)
Supplement: Table S4 — FBN8 protein alignmnent (0.04 MB XLS) [file pone.0008885.s004.xls]

## Sheet: FBN8_protein
										1	1111111111	1111111111	1111111111	1111111111	1111111111	1111111111	1111111111	1111111111	1111111111	1111
	1	1111111112	2222222223	3333333334	4444444445	5555555556	6666666667	7777777778	8888888889	9999999990	0000000001	1111111112	2222222223	3333333334	4444444445	5555555556	6666666667	7777777778	8888888889	9999
	1234567890	1234567890	1234567890	1234567890	1234567890	1234567890	1234567890	1234567890	1234567890	1234567890	1234567890	1234567890	1234567890	1234567890	1234567890	1234567890	1234567890	1234567890	1234567890	1234
ARA347_A	???????VRS	CKEEPSKQSG	KYLIQPTEND	EPFLGYCDQT	TFGGGWLVIQ	HRFNGSLDFY	RNWVEYRNRF	GTVDGEFWLG	LDRLHWLTSA	RSYELLVELK	DFSGNYVYAR	YSDFAIGSEA	EQYPLAKLGT	YTGTAGDSLH	HHKGMKFSTK	DRDNDSTGGN	CATEYEGAWW	YKECHYSNLN	GVYMDKVDPK	????
ARA347_B	??????PVRS	CKEEPSKQSG	KYLIQPTEND	EPFMGYCDQT	TFGGGWLVIQ	HRFNGSLDFY	RNWTEYRNRF	GSVDGEFWLG	LERLHWLTSA	RSHELLVELK	EFSGNYIYAR	YSEFAIGSEA	EQYPLAKLGS	YTGTAGDSLH	HHKGMKFSTK	DRDNDSTGGN	CATEYEGAWW	YKECHYSNLN	GVYMDKVDPK	????
ARA351_A	??STKTPVRS	CKEEPSKQSG	KYLIQPTEND	EPFMGYCDQT	TFGGGWLVIQ	HRFNGSLDFY	RNWTEYRNRF	GSVDGELWLG	LERLHWLTSA	RSHELLVELK	EFSGNYIYAR	YSEFAIGSEA	EQYPLAKLGS	YTGTAGDSLH	HHKGMKFSTK	DRDNDSTGGN	CATEYEGAWW	YKECHYSNLN	GVYMDKVDPK	AI??
ARA351_B	??STKTPVRS	CKEEPSKQSG	KYLIQPTEND	EPFMGYCDQT	TFGGGWLVIQ	HRFNGSLDFY	RNWTEYRNRF	GSVDGEFWLG	LERLHWLTSA	RSHELLVELK	DFSGNYIYAR	YSEFAIGSEA	EQYPLAKLGS	YTGTAGDSLH	HHKGMKFSTK	DRDNDSTGGN	CATEYEGAWW	YKECHYSNLN	GVYMDKVDPK	AICW
ARA356_A	??STKTPVRS	CKEEPSKQSG	KYLIQPTEND	EPFMGYCDQT	TFGGGWLVIQ	HRFNGSLDFY	RNWIEYRNRF	GSVDGEFWLG	LELVHWLTSA	RSHELLVELK	DFSGNYIYAR	YSEFAIGSEA	EQYPLAKLGS	YTGTAGDSLH	HHKGMKFSTK	DRDNDSTGGN	CATEYEGAWW	YKECHYSNLN	GVYMDKVDPK	A???
ARA356_B	??????PVRS	CKEEPSKQSG	KYLIQPTEND	EPFMGYCDQT	TFGGGWLVIQ	HRFNGSLDFY	RNWTEYRNRF	GSVDGEFWLG	LERLHWLTSA	RSHELLVELK	EFSGNYIYAR	YSEFAIGSEA	EQYPLAKLGS	YTGTAGDSLH	HHKGMKFSTK	DRDNDSTGGN	CATEYEGAWW	YKECHYSNLN	GVYMDKVDPK	AICW
ARA357_A	??????PVRS	CKEEPSKQSG	KYLIQPTEND	EPFMGYCDQT	TFGGGWLVIQ	HRFNGSLDFY	RNWTEYRNRF	GSVDGEFWLG	LERLHWLTSA	RSHELLVELK	DFSGNYIYAR	YSEFAIGSEA	EQYPLAKLGS	YTGTAGDSLH	HHKGMKFSTK	DRDNDSTGGN	CATEYEGAWW	YKECHYSNLN	GVYMDKVDPK	????
ARA357_B	??????PVRS	CKEEPSKQSS	KYLIQPTEND	EPFLGYCDQT	TFGGGWLVIQ	HRFNGSLDFY	RNWTEYRNRF	GTVDGEFWLG	LDRLHWLTSA	RSYELLVELK	DFSGNYIYAR	YSEFAIGSEA	EQYPLAKLGS	YTGTAGDSLH	HHKGMKFSTK	DRDNDSTGGN	CATEHEGAWW	YKECHYSNLN	GVYMDKVDPK	????
ARA361_A	??????????	?KETPSKQSG	KYLIQPTEND	EPFMGYCDQT	TFGGGWLVIQ	HRFNGSLDFY	RNWVEYRNGF	GSVDEEFWLG	LERLHWLTSA	RSYELLVELK	DFSGNYVYAR	YSEFAIGSEA	EQYPLSKLGS	YTGTAGDSLH	HHKGMKFSTK	DRDNDSTGGN	CATENEGAWW	YKECHYSNLN	GVYMDKVDPK	????
ARA361_B	????????RS	CKEEPSKQSG	KYLIQPTEND	EPFMGYCDQT	TFGGGWLVIQ	HRFNGSLDFY	RNWIEYRNRF	GSVDGEFWLG	LELVHWLTSA	RSHELLVELK	DFSGNYIYAR	YSEFAIGSEA	EQYPLAKLGS	YTGTAGDSLH	HHKGMKFSTK	DRDNDSTGGN	CATEYEGAWW	YKECHYSNLN	GVYMDKVDPK	????
BWA11_A	??????????	??EEPSKQSG	KYLIQPTEND	EPFLGYCDQT	TFGGGWLVIQ	HRFNGSLDFY	RNWVEYRNRF	GTVDGEFWLG	LDHLHWLTSA	RSYELLVELK	DFSGNYIYAR	YSEFAIGSEV	EQYPLAKLGS	YTGTAGDSLH	HHKGMKFSTK	DRDNDSTGGN	CATEYEGAWW	YKECHYSNLN	GIYMDKVDPK	????
BWA11_B	??????PVRS	CKEEPSKQSA	KYLIQPTEND	EPFMGYCDQT	TFGGGWLVIQ	HRFNGSLDFY	RNWTEYRNRF	GSVDGEFWLG	LERLHWLTSA	RSHELLVELK	DFSGNYIYAR	YSEFAIGSEA	EQYPLAKLGS	YTGTAGDSLH	HHKGMKFSTK	DRDNDSTGGN	CATEYEGAWW	YKECHYSNLN	GVYMDKVDPK	????
BWA12_A	???????VRS	CKEEPSKQSG	KYLIQPTEND	EPFMGYCDQT	TFGGGWLVIQ	HRFNGSLDFY	RNWVEYRNRF	GSVDGEFWLG	LEHLHWLTSA	RSYELLVELK	DFSGNYIYAR	YSEFAIGSEV	EQYPLAKLGS	YTGTAGDSLH	HHKGMKFSTK	DRDNDSTGGN	CATEYEGAWW	YKECHYSNLN	GVYMDKVDPK	????
BWA12_B	???????VRS	CKEEPSKQSG	MYLIQPTEND	EPFMGYCDQT	TFGGGWLVIQ	HRFNGSLDFY	RNWVEYRNRF	GSVDGEFWLG	LEHLHWLTSA	RSYELLVELK	DFSGNYIYAR	YSEFAIGSEV	EQYPLAKLGS	YTGTAGDSLH	HHKGMKFSTK	DRDNDSTGGN	CATEYEGAWW	YKECHYSNLN	GVYMDKVDPK	????
BWA13_A	??????PVRS	CKEEPSKQSG	KYLIQPTEND	EPFMGYCDQT	TFGGGWLVIQ	HRFNGSLDFY	RNWVEYRNRF	GSVDGEFWLG	LEHLHWLTSA	RSYELLVELK	DFSGNYIYAR	YSEFAIGSEV	EQYPLAKLGS	YTGTAGDSLH	HHKGMKFSTK	DRDNDSTGGN	CATEYEGAWW	YKECHYSNLN	GVYMDKVDPK	????
BWA13_B	??????PVRS	CKEEPSKQSG	MYLIQPTEND	EPFMGYCDQT	TFGGGWLVIQ	HRFNGSLDFY	RNWVEYRNRF	GSVDGEFWLG	LEHLHWLTSA	RSYELLVELK	DFSGNYIYAR	YSEFAIGSEV	EQYPLAKLGS	YTGTAGDSLH	HHKGMKFSTK	DRDNDSTGGN	CATEYEGAWW	YKECHYSNLN	GVYMDKVDP?	????
BWA25_A	??????PVRS	CKEEPSKQSG	KYLIQPTEND	EPFMGYCDQT	TFGGGWLVIQ	HRFNGSLDFY	RNWVEYRNRF	GSVDGEFWLG	LEHLHWLTSA	RSYELLVELK	DFSGNYIYAR	YSEFAIGSEV	EQYPLAKLGS	YTGTAGDSLH	HHKGMKFSTK	DRDNDSTGGN	CATEYEGAWW	YKECHYSNLN	GVYMDKVDPK	????
BWA25_B	??????PVRS	CKEEPSKQSG	MYLIQPTEND	EPFMGYCDQT	TFGGGWLVIQ	HRFNGSLDFY	RNWVEYRNRF	GSVDGEFWLG	LEHLHWLTSA	RSYELLVELK	DFSGNYIYAR	YSEFAIGSEV	EQYPLAKLGS	YTGTAGDSLH	HHKGMKFSTK	DRDNDSTGGN	CATEYEGAWW	YKECHYSNLN	GVYMDKVDPK	????
GAM04_A	???????VRS	CKEEPSKQSG	KYLIQPTEND	EPFLGYCDQT	TFGGGWLVIQ	HRFNGSLNFY	RNWVEYRNRF	GTVDGEFWLG	LDRLHWLTSA	RSYELLVELK	DFSGNYVYAR	YSEFAIGSEA	EQYPLAKLGT	YTGTAGDSLD	HHKGMKFSTK	DRDNDSTGGN	CATEYEGAWW	YKECHYSNLN	GVYMDKVDPK	????
GAM04_B	???????VRS	CKEEPSKQSG	KYLIQPTEND	EPFLGYCDQT	TFGGGWLVIQ	HRFNGSLDFY	RNWVEYRNRF	GTVDGEFWLG	LDRLHWLTSA	RSYELLVELK	DFSGNYIYAR	YSEFAIGSEA	EQYPLANLGS	YTGTAGDSLH	HHKGMKFSTK	DRDNDSTGGN	CATEYEGAWW	YKECHYSNLN	GVYMDKVD??	????
GAM08_A	??STKTPVRS	CKEEPSKQSG	KYLIQPTEND	EPFLGYCDQT	TFGGGWLVIQ	HRFNGSLDFY	RNWVEYRNRF	GTVDGEFWLG	LDRLHWLTSA	RSYELLVELK	DFSGNYVYAR	YSEFAIGSEA	EQYPLAKLGT	YTGTAGDSLD	HHKGMKFSTK	DRDNDSTGGN	CATENEGAWW	YKECHYSNLN	GVYMDKVDPK	AICW
GAM08_B	??STKTPVRS	CKEEPSKQSG	KYLIQPTEND	EPFQGYCDQT	TFGGGWLVIQ	HRFNGSLNFY	RNWVEYRNRF	GSVDGEFWLG	LERLHWLTSA	RSHELLVELK	DFSGNYIYAR	YSEFAIGSEA	EQYPLAKLGS	YIGTAGDSLH	HHKGMKFSTK	DRDNDSTGGN	CATEYEGAWW	YKECHYSNLN	GVYMDKVDPK	AICW
GAM11_A	???????VRS	CKEEPSKQSG	KYLIQPTEND	EPFLGYCDQT	TFGGGWLVIQ	HRFNGSLDFY	RNWVEYRNRF	GTVDGEFWLG	LDRLHWLTSA	RSYELLVELK	DFSGNYVYAR	YSEFAIGSEA	EQYPLAKLGT	YTGTAGDSLD	HHKGMKFSTK	DRDNDSTGGN	CATEYGGAWW	YKECHYSNLN	GVYMDKV???	????
GAM11_B	???????VRS	CKEEPSKQSG	KYLIQPTEND	EPFQGYCDQT	TFGGGWLVIQ	HRFNGSLDFY	RNWVEYRNRF	GTVDGEFWLG	LDRLHWLTSA	RSHELLVELK	DFSGNYIYAR	YSEFAIGSEA	EQYPLAKLGS	YIGTAGDSLH	HHKGMKFSTK	DRDNDSTGGN	CATEYEGAWW	YKECHYSNLN	GVYMDKV???	????
GAM12_A	??????PVRS	CKEEPSKQSG	KYLIQPTEND	EPFMGYCDQT	TFGGGWLVIQ	HRFNGSLNFY	RNWVEYRNRF	GSVDGEFWLG	LERLHLLTSA	RSHELLVELK	DFSGNYIYAR	YSEFAIGSEA	EQYPLAKLGT	YTGTAGDSLD	HHKGMKFSTK	DRDNDSTGGN	CATENEGAWW	YKECHYSNLN	GVYMDKVDPK	????
GAM12_B	???????FRS	CKEEPSKQSG	KYLIQPTEND	EPFLGYCDQT	TFGGGWLVIQ	HRFNGSLDFY	RNWVEYRNRF	GTVDGEFWLG	LDRLHWLTSA	RSYELLVELK	DFSGNYVYAR	YSEFAIGSEA	EQYPLAKLGT	YTGTAGDSLD	HHKGMKFSTK	DRDNDSTGGN	CATENEGAWW	YKECHYSNLN	GVYMDKV???	????
GAM14_A	??????PVRS	CKEEPSKQSG	KYLIQPTEND	EPFMGYCDQT	TFGGGWLVIQ	HRFNGSLDFY	RNWVEYRNRF	GTVDGEFWLG	LDRLHWLTSA	RSHELLVELK	DFSGNYIYAR	YSEFAIGSEA	EQYPLAKLGS	YTGTAGDSLH	HHKGMKFSTK	DRDNDSTGGN	CATEYEGAWW	YKECHYSNLN	GVYMDKVDPK	????
GAM14_B	??????PVRS	CKEEPSKQSG	KYLIQPTEND	EPFLGYCDQT	TFGGGWLVIQ	HRFNGSLDFY	RNWVEYRNRF	GTVDGEFWLG	LDRLHWLTSA	RSHELLVELK	DFSGNYIYAR	YSEFAIGSEA	EQYPLAKLGT	YTGTAGDSLH	HHKGMKFSTK	DRDNDSTGGN	CATEYEGAWW	YKECHYSNLN	GVYMDKVDPK	????
MEL03	??????PVRS	CKEEPSKLSG	KYLIQPTEND	EPFLGYCDQT	TFGGGWLVIQ	HRFNGSHDFY	RNWVEYRNGF	GSVDGEFWLG	LERLHSLTSA	RSHELLVELK	DFSGNYVFAR	YTEFAIGSEA	EQYPLAKLGL	YTGTAGDSLE	PHKGMKFSTK	DRDNDITGGN	CATEYEGAWW	YKECHYSNLN	GVYMDKVDPK	????
MEL04_A	???????VRS	CKEEPSKLSG	K?LIQPTEND	EPFLGYCDQT	?FGGGWLV?Q	HRFNGSHDFY	RNWVEYRNGF	GGVDGEFWLG	LERLHSLTSA	RSHELLVELK	DFSGNYIFAR	YTEFAIGSE?	EQYPLAKLGL	YTGTAGDSLQ	PHKGMKFSTK	DRDNDITGGN	CATEYEGAWW	YKECHYSNLN	GVYMDKVDP?	????
MEL04_B	??STKTPVRS	CKEEPSKQSG	KYLIQPTEND	EPFLGYCDQT	TFGGGWLVIQ	HRFNGSLDFY	RNWVEYRNRF	GTVDGEFWLG	LDRLHWLTSA	RSYELLVELK	DFSGNYVYAR	YSEFAIGSEA	EQYPLAKLGT	YTGTAGDSLD	HHKGMKFSTK	DRDNDSTGGN	CATENEGAWW	YKECHYSNLN	GVYMDKVDPK	AICW
MEL05	???????VRS	CKEEPSKLSG	KYLIQPTEND	EPFLGYCDQT	TFGGGWLVIQ	HRFNGSHDFY	RNWVEYRNGF	GSVDGEFWLG	LERLHSLTSA	RSHELLVELK	DFSGNYVFAR	YTEFAIGSEA	EQYPLAKLGL	YTGTAGDSLE	PHKGMKFSTK	DRDNDITGGN	CATEYEGAWW	YKECHYSNLN	GVYMDKVDPK	????
MEL30_A	???????VRS	CKEEPSKLSG	KCLIQPTEND	EPFLGYCDQT	AFGGGWLVIQ	HRFNGSHDFY	RNWVEYRNGF	GGVDGEFWLG	LERLHSLTSA	RSHELLVELK	DFSGNYIYAR	YSEFAIGSEA	EQYPLAKLGS	YTGTAGDSLH	HHKGMKFSTK	DRDNDITGGN	CATEYEGAWW	YKECHYSNLN	GVYMDKVDP?	????
MEL30_B	???????VRS	CKEEPSKLSG	KYLIQPTEND	EPFLGYCDQT	TFGGGWLVIQ	HRFNGSHDFY	RNWVEYRNGF	GSVDGEFWLG	LERLHSLTSA	RSHELLVELK	DFSGNYVFAR	YTEFAIGSEA	EQYPLAKLGS	YTGTAGDSLH	HHKGMKFSTK	DRDNDITGGN	CATEYEGAWW	YKECHYSNLN	GVYMDKVDPK	????
MEL31	????KTPVRS	CKEEPSKLSG	KYLIQPTEND	EPFLGYCDQT	TFGGGWLVIQ	HRFNGSHDFY	RNWVEYRNGF	GSVDGEFWLG	LERLHSLTSA	RSHELLVELK	DFSGNYVFAR	YTEFAIGSEA	EQYPLAKLGL	YTGTAGDSLE	PHKGMKFSTK	DRDNDITGGN	CATEYEGAWW	YKECHYSNLN	GVYMDKVDPK	????
MER557	??????PVRS	CKETPSKQSG	KYLIQPTEND	EPFMGYCDQT	TFGGGWLVIQ	HRFNGSLDFY	RNWVEYRNGF	GSVDEEFWLG	LERLHWLTSA	RSYELLVELK	DFSGNYVYAR	YSEFAIGSEA	EQYPLSKLGS	YTGTAGDSLH	HHKGMKFSTK	DRDNDSTGGN	CATENEGAWW	YKECHYSNLN	GVYMDKVDPK	????
MER559	???????VRS	CKEEPSKQSG	KYLIQPTEND	EPFMGYCDQT	TFGGGWLVIQ	HRFNGSLDFY	RNWVEYRNRF	GSVDGEFWLG	LEHLHWLTSA	RSYELLVELK	DFSGNYIYAR	YSEFAIGSEV	EQYPLAKLGS	YTGTAGDSLH	HHKGMKFSTK	DRDNDSTGGN	CATEYEGAWW	YKECHYSNLN	GVYMDKVDP?	????
MER560	??????PVRS	CKETPSKQSG	KYLIQPTEND	EPFMGYCDQT	TFGGGWLVIQ	HRFNGSLDFY	RNWVEYRNGF	GSVDEEFWLG	LERLHWLTSA	RSYELLVELK	DFSGNYVYAR	YSEFAIGSEA	EQYPLSKLGS	YTGTAGDSLH	HHKGMKFSTK	DRDNDSTGGN	CATENEGAWW	YKECHYSNLN	GVYMDKVDPK	????
MER566	??????PVRS	CKETPSKQSG	KYLIQPTEND	EPFMGYCDQT	TFGGGWLVIQ	HRFNGSLDFY	RNWVEYRNGF	GSVDEEFWLG	LERLHWLTSA	RSYELLVELK	DFSGNYVYAR	YSEFAIGSEA	EQYPLSKLGS	YTGTAGDSLH	HHKGMKFSTK	DRDNDSTGGN	CATENEGAWW	YKECHYSNLN	GVYMDKVDPK	????
MER568	??????PVRS	CKETPSKQSG	KYLIQPTEND	EPFMGYCDQT	TFGGGWLVIQ	HRFNGSLDFY	RNWVEYRNGF	GSVDEEFWLG	LERLHWLTSA	RSYELLVELK	DFSGNYVYAR	YSEFAIGSEA	EQYPLSKLGS	YTGTAGDSLH	HHKGMKFSTK	DRDNDSTGGN	CATENEGAWW	YKECHYSNLN	GVYMDKVDPK	A???
MER569_A	???????VRS	CKEEPSKLSG	KCLIQPTEND	EPFLGYCDQT	AFGGGWLVIQ	HRFNGSHDFY	RNWVEYRNGF	GGVDGEFWLG	LERLHSLTSA	RSHELLVELK	DFSGNYIYAR	YSEFAIGSEA	EQYPLAKLGS	YTGTAGDSLH	HHKGMKFSTK	DRDNDITGGN	CATEYEGAWW	YKECHYSNLN	GVYMDKVDP?	????
MER569_B	???????VRS	CKETPSKQSG	KYLIQPTEND	EPFMGYCDQT	TFGGGWLVIQ	HRFNGSLDFY	RNWVEYRNGF	GSVDEEFWLG	LERLHWLTSA	RSYELLVELK	DFSGNYVYAR	YSEFAIGSEA	EQYPLSKLGS	YTGTAGDSLH	HHKGMKFSTK	DRDNDSTGGN	CATENEGAWW	YKECHYSNLN	GVYMDKVDP?	????
QUA02	??????????	??????????	KYLIQPTEND	EPFQGYCDQT	TFGGGWLVIQ	HRFNGSLDFY	RNWVEYRNRF	GTVDGEFWLG	LDRLHWLTSA	RSHELLVELK	DFSGNYIYAR	YSEFAIGSEA	EQYPLAKLGS	YIGTAGDSLH	HHKGMKFSTK	DRDNDSTGGN	CATEYEGAWW	YKECHYSNLN	GVYMDKVDPK	AICW
QUA06	????KTPVRS	CKEEPSKQSG	KYLIQPTEND	EPFMGYCDQT	TSGGGWLVIQ	HRFNGSLDFY	RNWVEYRNRF	GSVDGEFWLG	LEHLHWLTSA	RSYELLVELK	DFSGNYIYAR	YSEFAIGSEV	EQYPLAKLGS	YTGTAGDSLH	HHKGMKFSTK	DRDNDSTGGN	CATEYEGAWW	YKECHYSNLN	GVYMDKVDPK	AICW
QUA08_A	??????????	??????????	???IQPTEND	EPFLGYCDQT	TFGGGWLVIQ	HRFNGSLDFY	RNWVEYRNRF	GTVDGEFWLG	LDRLHWLTSA	RSHELLVELK	DFSGNYIYAR	YSEFAIGSEA	EQYPLAKLGS	YIGTAGDSLH	HHKGMKFSTK	DRDNDSTGGN	CATEYERAWW	YKECHYSNLN	GVYMDKVDPK	AIC?
QUA08_B	????????RS	CKEEPSKQSG	KYLIQPTEND	EPFLGYCDQT	TFGGGWLVIQ	QRFIGSLDFY	RNWVEYRNRF	GSVDGEFWLG	LERLHWLTSA	RSHELLVELK	DFSGNYIYAR	YSEFAIGSEA	EQYPLAKLGS	YIGTAGDLLH	HHKGMKFSTK	DRDNDSTGGN	CATEYEGAWW	YKECHYSNLN	GVYMDKVDPK	????
QUA09_A	??????PVRS	CKEEPSKQSG	KYLIQPTEND	EPFMGYCDQT	TFGGGWLVIQ	HRFNGSLDFY	RNWVEYRNRF	GSVDGEFWLG	LERLHWLTSA	RSHELLVELK	DFSGNYIYAR	YSEFAIGSEA	EQYPLAKLGS	YTGTAGDSLH	HHKGMKFSTK	DRDNDSTGGN	CATEYEGAWW	YKECHYSN?N	GVYMDKVDPK	AICW
QUA09_B	??STKTPVRS	CKEEPSKQSG	KYLIQPTEND	EPFQGYCDQT	TFGGGWLVIQ	HRFNGSLDFY	RNWVEYRNRF	GTVDGEFWLG	LDRLHWLTSA	RSHELLVELK	DFSGNYIYAR	YSEFAIGSEA	EQYPLAKLGS	YIGTAGDSLH	HHKGMKFSTK	DRDNDSTGGN	CATEYEGAWW	YKECHYSNLN	GVYMDKVDPK	AICW
QUA10_A	??????????	??????????	KYMIQPTEND	EPFLGYCDQT	TFGGGWLVIQ	QRFNGSLDFY	RNWVEYRNGF	GSVDGEFWLG	LQRLHWLNSA	RSYELLVELK	DFSGNYVYAR	YNEFAIGSEA	EQYPLAKLGT	YTGTAGDSLH	HHKGMKFSTK	DRDNDSTGGN	CATEYEGAWW	YKECHYSNLN	GVYMDKVDPK	????
QUA10_B	PVSTKTPVRS	CKEEPSKQTG	KYMIQPTEND	EPFLGYCDQT	TFGGGWLVIQ	QRFNGSLDFY	RNWVEYRNGF	GSVDGEFWLG	LQRLHWLNSA	RSYELLVELK	DFSGNYVYAR	YNEFAIGSEA	EQYPLAKLGT	YTGTAGDSLH	HHKGMKFSTK	DRDNDSTGGN	CATEYEGAWW	YKECHYSNLN	GVYMDKVDPK	AICW
